# Supplementary material for: Nanocellulose Hybrid Lignin Complex Reinforces Cellulose to Form a Strong, Water-Stable Lignin–Cellulose Composite Usable as a Plastic Replacement
Source: Nanomaterials (Basel). 2021 Dec 17;11(12):3426. doi: 10.3390/nano11123426 (PMC8708557; doi:10.3390/nano11123426)
Supplement: Supplementary file 1 [file nanomaterials-11-03426-s001.zip]

Archive with 1 entries (1 files):
- nanomaterials-1489577-supplementary.pdf
